# Supplementary material for: Early-life gut microbiome associates with positive vaccine take and shedding in neonatal schedule of the human neonatal rotavirus vaccine RV3-BB
Source: Nat Commun. 2025 Apr 11;16:3432. doi: 10.1038/s41467-025-58632-6 (PMC11986061; doi:10.1038/s41467-025-58632-6)
Supplement: Supplementary file 3 — Dataset 1 [file 41467_2025_58632_MOESM3_ESM.xlsx]

## Sheet: Supplementary Table 3
	Supplementary Data 1: Absolute and relative abundances of bacterial taxa in the RV3-BB Malawi and Indonesia study cohorts and the Rotarix Malawi and India study cohorts
	Malawi	RV3-BB taxa	N =108		Bifidobacterium	Escherichia-Shigella	Streptococcus	Bacteroides	Enterococcus	Staphylococcus	Lactobacillus	Enterobacteriaceae	Veillonella	Klebsiella	Collinsella	Prevotella	Parabacteroides	Lachnospiraceae	Holdemanella	Libanicoccus	Enterobacter	Campylobacter	Akkermansia	Blautia	Corynebacterium_1	Peptoniphilus	Erysipelatoclostridium	Sutterella	Eubacterium	Psychrobacter	Succinivibrio	Megasphaera	Catenibacterium	Tyzzerella_3	Clostridioides	Anaerococcus	Rothia	Senegalimassilia	Enterococcaceae	Finegoldia	Intestinibacter	Actinomyces	Fusobacterium	Raoultella	Acinetobacter	Haemophilus	Lawsonella	Dorea	Sarcina
	98 taxa were present in at least			absolute 16S reads	7188458	3324446	2397105	1279825	907328	798637	690113	599214	575655	335175	276134	259067	190512	137890	102528	83894	80217	74515	59277	52903	49772	46706	46609	46114	45618	36144	32121	32111	32089	30606	30484	29327	27365	26352	26121	23947	21748	20459	19559	19496	19234	16963	16468	14284	13552
	four samples and additional 10			relative 16S reads	35.2606	16.307	11.7582	6.27775	4.45059	3.91745	3.38512	2.93924	2.82368	1.64409	1.35448	1.27077	0.934493	0.676373	0.502917	0.411514	0.393478	0.365508	0.290764	0.259498	0.24414	0.229101	0.228625	0.226197	0.223764	0.177292	0.157559	0.15751	0.157402	0.150128	0.149529	0.143854	0.13423	0.129261	0.128128	0.117464	0.106678	0.100355	0.0959401	0.0956311	0.094346	0.0832063	0.0807783	0.0700654	0.0664748
	taxa were present at a minimum				1	2	3	4	5	6	7	8	9	10	11	12	13	14	15	16	17	18	19	20	21	22	23	24	25	26	27	28	29	30	31	32	33	34	35	36	37	38	39	40	41	42	43	44	45
	abundance of 0.01% in between	min % group	number of taxa	% 16S reads
	1 and 3 samples	min 1%	n = 12	91.3889
		min 0.5%	n = 15	93.5027
		min 0.1%	n = 38	98.1847
	All taxa used for analysis	min 0.01%	n = 108	99.9067
	Indonesia	RV3-BB taxa	N = 96		Bifidobacterium	Bacteroides	Escherichia-Shigella	Streptococcus	Enterococcus	Enterobacteriaceae	Veillonella	Lactobacillus	Klebsiella	Collinsella	Parabacteroides	Lachnospiraceae	Staphylococcus	Fusobacterium	Clostridium_sensu_stricto	Megamonas	Megasphaera	Prevotella	Erysipelatoclostridium	Sutterella	Akkermansia	Holdemanella	Eubacterium	Blautia	Clostridioides	Hungatella	Succinivibrio	Libanicoccus	Catenibacterium	Haemophilus	Lachnoclostridium	Enterobacter	Rothia	Olsenella	Acidaminococcus	Robinsoniella	Flavonifractor	Aeromonas	Roseburia	Actinomyces	Phascolarctobacterium	Erysipelotrichaceae	Actinobacillus	Eggerthella	Acinetobacter
	94 taxa were present in at least			absolute 16S reads	4443406	2985846	2566943	1619435	518617	497924	383549	311739	309625	290275	251474	251371	250047	218287	210179	149850	141269	102540	88142	70433	69480	62361	45545	41190	35833	23940	22992	22335	22231	21887	21324	20850	20703	18665	15597	14341	13207	12541	12477	11655	9908	9864	9702	9334	9229
	four samples and additional 2			relative 16S reads	27.1028	18.2123	15.6572	9.87783	3.16333	3.03711	2.33948	1.90147	1.88857	1.77055	1.53388	1.53325	1.52517	1.33145	1.282	0.914018	0.861677	0.625448	0.537627	0.42961	0.423797	0.380374	0.277804	0.251241	0.218565	0.146023	0.140241	0.136233	0.135599	0.133501	0.130067	0.127176	0.126279	0.113848	0.0951347	0.0874737	0.0805568	0.0764945	0.0761041	0.0710903	0.0604344	0.060166	0.0591778	0.0569332	0.0562928
	taxa were present at a minimum				1	2	3	4	5	6	7	8	9	10	11	12	13	14	15	16	17	18	19	20	21	22	23	24	25	26	27	28	29	30	31	32	33	34	35	36	37	38	39	40	41	42	43	44	45
	abundance of 0.01% in between	min % group	number of taxa	% 16S reads
	1 and 3 samples	min 1%	n = 15	92.1564
		min 0.5%	n = 19	95.0952
		min 0.1%	n = 34	98.2655
	All taxa used for analysis	min 0.01%	n = 96	99.9173
	Malawi	Rotarix taxa	N = 137		Bifidobacterium	Escherichia-Shigella	Veillonella	Bacteroides	Streptococcus	Prevotella_9	Staphylococcus	Klebsiella	Lactobacillus	Collinsella	Clostridium_sensu_stricto	Parabacteroides	Acinetobacter	Sutterella	Libanicoccus	Enterobacteriaceae	Succinivibrio	Lachnospiraceae	Megamonas	Megasphaera	Limosilactobacillus	Fusobacterium	Ligilactobacillus	Rothia	Dialister	Citrobacter	Haemophilus	Erysipelatoclostridium	Enterococcus	Prevotellaceae	Senegalimassilia	Chryseobacterium	Akkermansia	Veillonellaceae	Olsenella	Phascolarctobacterium	Flavonifractor	Morganella	Holdemanella	Coriobacteriaceae	Prevotella	Shewanella	Slackia	Empedobacter	Faecalibacterium
	131 taxa were present in at least			absolute 16S reads	3029749	2866464	1234701	1085450	725058	564731	347369	313596	308527	301193	236315	233285	152784	127206	105168	104765	100825	89339	78588	75005	67220	52407	50175	49414	42394	40938	36121	35950	35513	31370	29018	24570	24394	22450	21872	17143	16406	16384	16372	13782	13556	12490	12218	11549	11057
	four samples and additional 6			relative 16S reads	23.2454	21.9927	9.47312	8.32801	5.56293	4.33284	2.66515	2.40603	2.36714	2.31087	1.8131	1.78986	1.17222	0.975975	0.806891	0.803799	0.77357	0.685445	0.602959	0.575468	0.515739	0.402087	0.384963	0.379124	0.325264	0.314093	0.277135	0.275823	0.27247	0.240683	0.222638	0.188511	0.187161	0.172245	0.167811	0.131528	0.125873	0.125705	0.125613	0.105741	0.104007	0.0958283	0.0937414	0.0886085	0.0848337
	taxa were present at a minimum				1	2	3	4	5	6	7	8	9	10	11	12	13	14	15	16	17	18	19	20	21	22	23	24	25	26	27	28	29	30	31	32	33	34	35	36	37	38	39	40	41	42	43	44	45
	abundance of 0.01% in between	min % group	number of taxa	% 16S reads
	1 and 3 samples	min 1%	n = 13	87.4594
		min 0.5%	n = 21	93.1992
		min 0.1%	n = 41	97.7277
	All taxa used for analysis	min 0.01%	n = 137	99.8831
	India	Rotarix taxa	N = 140		Bifidobacterium	Escherichia-Shigella	Streptococcus	Veillonella	Klebsiella	Staphylococcus	Bacteroides	Enterococcus	Lactobacillus	Collinsella	Enterobacteriaceae	Lachnospiraceae	Limosilactobacillus	Megasphaera	Clostridium_sensu_stricto	Prevotella_9	Parabacteroides	Coriobacteriaceae	Ligilactobacillus	Akkermansia	Rothia	Megamonas	Haemophilus	Clostridioides	Senegalimassilia	Lacticaseibacillus	Sutterella	Libanicoccus	Salmonella	Fusobacterium	Eubacterium	Eggerthella	Lachnoclostridium	Enterobacter	Flavonifractor	Olsenella	Erysipelatoclostridium	Actinomyces	Campylobacter	Blautia	Faecalibacterium	Tyzzerella	Dialister	Psychrobacter	Veillonellaceae
	139 taxa were present in at least			absolute 16S reads	23234318	6858963	5868851	3893787	2515914	1826887	1368493	1125225	1034265	688673	491445	374487	322375	313604	267354	254174	252183	243735	203575	142259	122297	98188	78826	72941	71515	59928	54945	51859	49266	45798	40295	37972	36978	34319	32134	31059	30403	30131	30255	29213	27965	22546	20988	20831	20739
	four samples and additional 1			relative 16S reads	43.9763	12.9822	11.1081	7.36989	4.76194	3.4578	2.59019	2.12975	1.95758	1.30347	0.930173	0.708803	0.610169	0.593568	0.506029	0.481083	0.477314	0.461324	0.385312	0.269258	0.231475	0.185843	0.149196	0.138058	0.135359	0.113428	0.103996	0.0981551	0.0932472	0.0866832	0.0762675	0.0718707	0.0699894	0.0649566	0.060821	0.0587863	0.0575447	0.0570298	0.0572645	0.0552923	0.0529302	0.0426735	0.0397246	0.0394275	0.0392533
	taxa were present at a minimum				1	2	3	4	5	6	7	8	9	10	11	12	13	14	15	16	17	18	19	20	21	22	23	24	25	26	27	28	29	30	31	32	33	34	35	36	37	38	39	40	41	42	43	44	45
	abundance of 0.01% in between	min % group	number of taxa	% 16S reads
	1 and 3 samples	top 1%	n = 10	91.6372
		top 0.5%	n = 15	94.986
		top 0.1%	n = 27	98.1176
	All taxa used for analysis	min 0.01%	n = 140	99.9797
	Supplementary Table 3 shows the number of taxa (most classified at the genus level) present in the different oral rotavirus vaccine cohorts
	We included all taxa wich were present in more than three samples or in less then three samples but with a mimimum abundance of 0.01%
	The number of taxa and their proportional bacterial 16S rRNA reads are colour coded for the top 1% abundance group in green, for the top 0.5% abundance group in orange, for the top 0.1% abundance group in blue, and for all taxa in yellow
[truncated: 95 more columns]
