# Supplementary material for: Early-life gut microbiome associates with positive vaccine take and shedding in neonatal schedule of the human neonatal rotavirus vaccine RV3-BB
Source: Nat Commun. 2025 Apr 11;16:3432. doi: 10.1038/s41467-025-58632-6 (PMC11986061; doi:10.1038/s41467-025-58632-6)
Supplement: Supplementary file 4 — Dataset 2 [file 41467_2025_58632_MOESM4_ESM.xlsx]

## Sheet: Supplementary Table 8
	Supplementary Data 2: Multivariable statistical framework analysis (MaAsLin2) for finding associations between microbial taxa and vaccine variables in the Malawi and Indonesia RV3-BB cohorts
	MALAWI				min 0.1% abundance			min 3				min 5			min 10% sample with taxa preval.
	Infant vaccine shedule	analysis group	method	feature	in the total cohort	metadata	value	yeses or nos	coef	stderr	N	N.not.0	pval	qval	in a given analysed dataset
	week 6	shedding dose 2	multivariate	Bacteroides	6.28	shedding_dose2	Yes	13	7.98238	2.36056	27	21	0.00313233	0.12194	77.7778
	week 6	sIgA dose 2	univariate	Enterococcaceae	0.13	sIgA_dose2	Yes	4	0.0251567	0.0070409	27	8	0.00146976	0.102883	29.6296
	week 6	sIgA dose 2	univariate	Libanicoccus	0.41	sIgA_dose2	Yes	4	2.22591	0.817104	27	6	0.0115909	0.140575	22.2222
	week 6	sIgA dose 2	univariate	Tyzzerella 3	0.15	sIgA_dose2	Yes	4	1.87809	0.672926	27	5	0.00991839	0.140575	18.5185
	week 6	vaccine take dose 2	multivariate	Bacteroides	6.28	VT_dose2	Yes	16	7.75904	2.48451	27	21	0.00560074	0.196026	77.7778
	week 14	individual shedding dose 4	univariate	Bifidobacterium	35.29	non_cum_sheddingdose4	Yes	16	24.4665	6.04483	27	27	0.0004385	0.034203	100
	week 14	individual shedding dose 4	univariate	Escherichia.Shigella	16.32	non_cum_sheddingdose4	Yes	16	-19.8678	6.37627	27	26	0.00456283	0.17795	96.2963
	week 14	shedding dose 3	univariate	Bifidobacterium	35.29	shedding_dose3	Yes	21	22.9789	7.9602	27	27	0.00791328	0.205745	100
	week 14	shedding dose 3	univariate	Enterobacter	0.39	shedding_dose3	Yes	21	-0.19699	0.0653168	27	5	0.00581151	0.205745	18.5185
	week 14	shedding dose 3	univariate	Enterobacteriaceae	2.94	shedding_dose3	Yes	21	-2.95246	0.94158	27	19	0.00434877	0.205745	70.3704
	MALAWI				min 0.1% abundance			min 3				min 5			min 10% sample with taxa preval.
	Neonatal vaccine shedule		method	feature	in the total cohort	metadata	value	yeses or nos	coef	stderr	N	N.not.0	pval	qval	in given analysed dataset
	week 1	shedding dose 1	univariate	Parabacteroides	0.94	shedding_dose1	Yes	7	7.75343	2.06617	36	21	0.000654074	0.042951	58.3333
	week 1	shedding dose 1	univariate	Lachnospiraceae	0.68	shedding_dose1	Yes	7	1.68044	0.554724	36	13	0.00465743	0.042951	36.1111
	week 1	shedding dose 1	univariate	Succinivibrio	0.16	shedding_dose1	Yes	7	1.69486	0.53024	36	12	0.00300262	0.042951	33.3333
	week 1	shedding dose 1	univariate	Catenibacterium	0.16	shedding_dose1	Yes	7	2.08364	0.678996	36	10	0.00420334	0.042951	27.7778
	week 1	shedding dose 1	univariate	Intestinibacter	0.11	shedding_dose1	Yes	7	0.236147	0.0781959	36	7	0.00477233	0.042951	19.4444
	week 1	shedding dose 1	univariate	Bacteroides	6.28	shedding_dose1	Yes	7	18.7861	6.78971	36	34	0.00908838	0.0727071	94.4444
	week 1	shedding dose 1	univariate	Staphylococcus	3.92	shedding_dose1	Yes	7	-14.0453	5.98504	36	36	0.0249034	0.12666	100
	week 1	shedding dose 1	univariate	Anaerococcus	0.14	shedding_dose1	Yes	7	0.523471	0.245722	36	6	0.0404609	0.12666	16.6667
	week 1	shedding dose 1	univariate	Senegalimassilia	0.13	shedding_dose1	Yes	7	0.149791	0.0715915	36	17	0.0439502	0.129483	47.2222
	week 1	shedding dose 1	univariate	Holdemanella	0.5	shedding_dose1	Yes	7	2.23347	1.21274	36	16	0.0742615	0.203695	44.4444
	week 1	shedding dose 1	multivariate	Parabacteroides	0.94	shedding_dose1	Yes	7	8.31518	2.20746	36	21	0.000782306	0.0985706	58.3333
	week 1	shedding dose 1	multivariate	Bacteroides	6.28	shedding_dose1	Yes	7	21.537	6.43742	36	34	0.00234944	0.16916	94.4444
	week 1	shedding dose 1	multivariate	Catenibacterium	0.16	shedding_dose1	Yes	7	2.08341	0.65519	36	10	0.00358302	0.200649	27.7778
	week 1	shedding dose 1	multivariate	Intestinibacter	0.11	shedding_dose1	Yes	7	0.217068	0.0708297	36	7	0.00478413	0.219357	19.4444
	week 1	shedding dose 1	multivariate	Staphylococcus	3.92	shedding_dose1	Yes	7	-17.2631	5.77709	36	36	0.00578363	0.231969	100
	week 1	shedding dose 1	multivariate	Succinivibrio	0.16	shedding_dose1	Yes	7	1.71393	0.578961	36	12	0.00619489	0.231969	33.3333
	week 1	shedding dose 2	multivariate	Bacteroides	6.28	shedding_dose2	Yes	19	20.6085	6.00439	36	34	0.00187939	0.189442	94.4444
	week 1	sIgA dose 1	univariate	Erysipelatoclostridium	0.23	sIgA_dose1	Yes	9	1.23515	0.284197	36	6	0.000118836	0.00855618	16.6667
	week 1	sIgA dose 1	multivariate	Erysipelatoclostridium	0.23	sIgA_dose1	Yes	9	1.60768	0.300612	36	6	1.07179e-05	0.0018006	16.6667
	week 1	vaccine take dose 1	univariate	Parabacteroides	0.94	VT_dose1	Yes	12	5.7899	1.80815	36	21	0.00295728	0.212924	58.3333
	week 1	vaccine take dose 1	multivariate	Parabacteroides	0.94	VT_dose1	Yes	12	7.89166	2.05502	36	21	0.000643922	0.108179	58.3333
	week 1	vaccine take dose 1	multivariate	Bacteroides	6.28	VT_dose1	Yes	12	21.4252	5.87721	36	34	0.00107769	0.135789	94.4444
	week 1	vaccine take dose 2	multivariate	Bacteroides	6.28	VT_dose2	Yes	24	21.1057	5.7144	36	34	0.000949862	0.126255	94.4444
	week 6	shedding dose 1	univariate	Clostridioides	0.15	shedding_dose1	Yes	14	0.541447	0.214847	103	12	0.0132966	0.214962	11.6505
	week 6	shedding dose 2	univariate	Streptococcus	11.77	shedding_dose2	Yes	57	-9.16625	2.73572	103	103	0.00113511	0.0550529	100
	week 6	shedding dose 2	univariate	Bacteroides	6.28	shedding_dose2	Yes	57	7.79583	2.28004	103	78	0.000907195	0.0550529	75.7282
	week 6	shedding dose 2	univariate	Senegalimassilia	0.13	shedding_dose2	Yes	57	0.351701	0.111435	103	35	0.00210756	0.0681446	33.9806
	week 6	shedding dose 2	univariate	Staphylococcus	3.92	shedding_dose2	Yes	57	-1.56942	0.550616	103	101	0.00529548	0.128415	98.0583
	week 6	shedding dose 2	univariate	Collinsella	1.36	shedding_dose2	Yes	57	1.49141	0.565832	103	56	0.00971834	0.1414	54.3689
	week 6	shedding dose 2	univariate	Libanicoccus	0.41	shedding_dose2	Yes	57	0.925803	0.360378	103	29	0.0116618	0.1414	28.1553
	week 6	shedding dose 2	univariate	Rothia	0.13	shedding_dose2	Yes	57	-0.145448	0.0564485	103	67	0.0114222	0.1414	65.0485
	week 6	shedding dose 2	multivariate	Senegalimassilia	0.13	shedding_dose2	Yes	57	0.445925	0.120062	103	35	0.000347637	0.0539533	33.9806
	week 6	shedding dose 2	multivariate	Bacteroides	6.28	shedding_dose2	Yes	57	7.88422	2.55507	103	78	0.00267497	0.22271	75.7282
	week 6	shedding dose 2	multivariate	Staphylococcus	3.92	shedding_dose2	Yes	57	-1.6629	0.544634	103	101	0.00295204	0.22271	98.0583
	week 6	shedding dose 3	univariate	Streptococcus	11.77	shedding_dose3	Yes	67	-9.5487	2.8526	103	103	0.00114702	0.0556303	100
	week 6	shedding dose 3	univariate	Staphylococcus	3.92	shedding_dose3	Yes	67	-1.98046	0.56325	103	101	0.000657374	0.0556303	98.0583
	week 6	shedding dose 3	univariate	Bacteroides	6.28	shedding_dose3	Yes	67	6.97155	2.41332	103	78	0.00473268	0.091814	75.7282
	week 6	shedding dose 3	univariate	Senegalimassilia	0.13	shedding_dose3	Yes	67	0.339683	0.116994	103	35	0.00453352	0.091814	33.9806
	week 6	shedding dose 3	univariate	Tyzzerella 3	0.15	shedding_dose3	Yes	67	-0.347008	0.132102	103	20	0.00996056	0.147057	19.4175
	week 6	shedding dose 3	univariate	Collinsella	1.36	shedding_dose3	Yes	67	1.40933	0.593561	103	56	0.0194691	0.236063	54.3689
	week 6	shedding dose 3	multivariate	Senegalimassilia	0.13	shedding_dose3	Yes	67	0.443626	0.127872	103	35	0.000792672	0.0768892	33.9806
	week 6	shedding dose 3	multivariate	Staphylococcus	3.92	shedding_dose3	Yes	67	-1.86037	0.571742	103	101	0.00158785	0.136908	98.0583
	week 6	vaccine take dose 1	univariate	Clostridioides	0.15	VT_dose1	Yes	27	0.527422	0.164429	103	12	0.00179345	0.173965	11.6505
	week 6	vaccine take dose 2	univariate	Streptococcus	11.77	VT_dose2	Yes	71	-9.98013	2.93444	103	103	0.00096285	0.0933965	100
	week 6	vaccine take dose 3	univariate	Streptococcus	11.77	VT_dose3	Yes	89	-12.8806	3.98209	103	103	0.00164656	0.0798583	100
	week 6	vaccine take dose 3	univariate	Klebsiella	1.65	VT_dose3	Yes	89	-1.64753	0.64214	103	73	0.0117658	0.191817	70.8738
	week 6	vaccine take dose 3	univariate	Prevotella	1.27	VT_dose3	Yes	89	-4.10854	1.50984	103	30	0.00766209	0.191817	29.1262
	week 6	vaccine take dose 3	univariate	Actinomyces	0.1	VT_dose3	Yes	89	-0.735242	0.29707	103	45	0.0149891	0.207707	43.6893
	week 6	vaccine take dose 3	multivariate	Streptococcus	11.77	VT_dose3	Yes	89	-12.9838	4.04682	103	103	0.00183162	0.157926	100
	week 14	shedding dose 1	univariate	Clostridioides	0.15	shedding_dose1	Yes	14	0.575606	0.192565	92	10	0.00360659	0.173116	10.8696
	week 14	sIgA dose 1	univariate	Megasphaera	0.16	sIgA_dose1	Yes	16	1.19408	0.324544	92	12	0.000397964	0.0382045	13.0435
	week 14	sIgA dose 1	multivariate	Megasphaera	0.16	sIgA_dose1	Yes	16	1.05322	0.339655	92	12	0.00263581	0.224922	13.0435
	week 14	vaccine take dose 1	univariate	Megasphaera	0.16	VT_dose1	Yes	25	0.813609	0.283922	92	12	0.00518085	0.248681	13.0435
	week 14	vaccine take dose 3	univariate	Staphylococcus	3.92	VT_dose3	Yes	73	-0.477052	0.167962	92	86	0.00557385	0.0925712	93.4783
	week 14	vaccine take dose 3	univariate	Enterococcus	4.45	VT_dose3	Yes	73	2.69157	1.29955	92	77	0.0412079	0.214485	83.6957
	week 14	vaccine take dose 3	univariate	Corynebacterium 1	0.24	VT_dose3	Yes	73	-0.308236	0.130249	92	80	0.0201013	0.214485	86.9565
	week 14	vaccine take dose 3	univariate	Rothia	0.13	VT_dose3	Yes	73	-0.134611	0.0650856	92	73	0.0414895	0.214485	79.3478
	week 14	vaccine take dose 3	multivariate	Staphylococcus	3.92	VT_dose3	Yes	73	-0.548253	0.18105	92	86	0.00327774	0.209775	93.4783
	Indonesia	analysis group			min 0.1% abundance			min 3				min 5			taxa must be present in
	Placebo shedule		method	feature	in the total cohort	metadata	value	yeses or nos	coef	stderr	N	N.not.0	pval	qval	at least 10% of samples
	week 14-16	shedding	univariate	Klebsiella	1.9	Placebo arm	Yes	4	4.84413	1.60852	56	51	0.00394842	0.0631746	91.0714
	Indonesia	analysis group			min 0.1% abundance			min 3				min 5			taxa must be present in
	Neontal vaccine shedule		method	feature	in the total cohort	metadata	value	yeses or nos	coef	stderr	N	N.not.0	pval	qval	at least 10% of samples
	week 14-16	shedding	univariate	Streptococcus	9.83	cumShedding_dose3	Yes	41	-8.80549	2.52375	60	60	0.000932396	0.0764564	100
	week 14-16	shedding	univariate	Bacteroides	18.27	cumShedding_dose3	Yes	41	13.9007	4.3548	60	57	0.00228232	0.0935753	95
	week 14-16	shedding	univariate	Escherichia Shigella	15.7	cumShedding_dose3	Yes	41	-8.77113	2.97622	60	60	0.00461439	0.094595	100
	week 14-16	shedding	univariate	Rothia	0.13	cumShedding_dose3	Yes	41	-0.186231	0.0617955	60	48	0.00382298	0.094595	80
	week 14-16	shedding	multivariate	Bacteroides	18.27	cumShedding_dose3	Yes	41	16.787	4.02894	60	57	0.0001146	0.0281917	95
	week 14-16	shedding	multivariate	Streptococcus	9.83	cumShedding_dose3	Yes	41	-9.33557	2.67858	60	60	0.000995483	0.0979555	100
	week 14-16	sIgA	univariate	Holdemanella	0.36	cumSIgA_dose3	Yes	40	-1.39458	0.391309	60	13	0.000739127	0.0606084	21.6667
	week 18-20	shedding	univariate	Enterococcus	3.18	cumShedding_dose4	Yes	36	-5.76841	1.787	54	53	0.00216057	0.187969	98.1481
	week 18-20	shedding	multivariate	Enterococcus	3.18	cumShedding_dose4	Yes	36	-6.04276	1.82157	54	53	0.00175948	0.229612	98.1481
	In the Malawi cohort, 108 bacterial taxa with a minimum abundance of 0.01% were tested for an association with vaccine varialbes (univariate analysis) and with vaccine variables together with other clinical variables (multivariate analysis).
	In the Indonesia cohort, 96 bacterial taxa with a minimum frequency of 0.01% were tested for association with vaccine variables (univariate analysis) and with vaccine variables together with other clinical variables (multivariate analysis).
	The statistical R package MaAsLin2 was used for analysis. The default significant association with a maximum Q-value of 0.25 was used.
	The MaAsline2 is a two-sided test because MaAsLin2 (Microbiome Multivariable Association with Linear Models) applies generalized linear models (GLMs) or linear mixed models (LMMs) to test for associations between microbial features and metadata variables.
	All MaAsLin2 identified taxa associated with vaccine variables and with a minimum abundance of 0.1% and with a minimum prevalence in at least 10% of samples are shown here.
	In addition, only taxa with a minimum of 3 samples in either the yes and no vaccine variable response group have been included in this table.
	In Malawi
	In the infant group a total of 52 taxa were identified to be associated in the different analysed sub datasets of which 15 taxa were selected for this table.
	In the neonatal group a total of 89 taxa were identified to be associated in the different analysed sub datasets of which 29 taxa were selected for this table.
	Data are presented for baseline (IP dose 1), week 1 (IP dose 2), week 6 (IP dose 3), and week 14 (IP dose 4).
	In Indonesia
	A total of 72 taxa were identified as being associated in the different subdatasets analysed, of which 14 taxa were selected for this table.
	Data are presented for IP dose 1 (day 1 to 5), IP dose 3 (week 14 to 16) and for IP dose 4 (week 18 to 20) within each study arm.
	I.e. placebo group, infant group (received placebo at first IP dose) and neonate group (received placebo at IP dose 4).
	Data were first analysed using the univariate method by using only the vaccine variables as the "fixed_effect parameter".
	Vaccine variables analysed were: cumulative vaccine take, cumulative sIgA, cumulative shedding at IP dose 1, 2 and 3, and post shedding dose 2, 3, and 4
	Data were then also analysed using the multivariate method by including additional meta data as fixed effext variables.
	Additional metadata were gender, mode of delivery, birth weight, breastfedding, antibiotic use and gastroenteritis within dosing period, if two variables were available. I.e., sometimes a dataset only had breast fed babies
	Relative abundance values were used for analysis and the "min_abundance" and "min_prevalence" paramerter was set to zero.
	Column header description:
	Column header description:
	Analysis group = each analysis group was analysed separately
	Method: univariate analysis (using vaccine variables only) and multivariate analysis (using vaccine variables together with additional metadata)
	Feature: The microbial taxon associated with the metadata
	min 0.1% abundance in total cohort = only taxa with a minimum abundance of 0.1% in the total cohort/dataset are shown here, but all taxa were used for MaAsLin2 analysis
	Metadata: The variable name (i.e. metadata) associated with the microbial feature.
	Value: for categorical features, the specific feature level for which the coefficient and significance of association is reported.
	min 3: only vaccine variable data with at least three yes and/or three no responses for the given vaccine variables were included.
	Coef: the model coefficient value (effect size). Coefficients for categorical variables indicate the contrast between the category of value and the reference category.
	Stderr = the standard error of the model
	N = the total number of samples used for analysis in the model
	N.not.0 = the total number of these samples in which the character is not zero.
	This table only shows taxa that were present in at least five samples.
	pval and qval: the nominal significance of this association and the corrected significance calculated with p.adjust using the correction method "BH", respectively.
	The last column shows the number of samples in which the taxa were found. Only taxa present in at least 10% of the samples are shown.
