# Supplementary material for: Early-life gut microbiome associates with positive vaccine take and shedding in neonatal schedule of the human neonatal rotavirus vaccine RV3-BB
Source: Nat Commun. 2025 Apr 11;16:3432. doi: 10.1038/s41467-025-58632-6 (PMC11986061; doi:10.1038/s41467-025-58632-6)
Supplement: Supplementary file 5 — Dataset 3 [file 41467_2025_58632_MOESM5_ESM.xlsx]

## Sheet: Supplementary Table 11
	Supplementary Data 3: Summary of published studies reporting microbiome analysis in relationship to rotavirus vaccines compared to this RV3-BB study in Malawi and Indonesia
	Authors name first and last				# participants	test to confirm	test to confirm	method to	Alpha diversity	Beta diversity	Key microbiome
		16S target	vaccine	country	(# sample)	seroconversion	shedding	vaccine take	differences	differences	differences	country
	This study	V3V4	RV3-BB	Indonesia	193 (478)	pos = anti-RV IgA 3-fold increase from baseline	Vaccine like shedding (VP6 positive and RV3-BB like sequence result)	please see foot note 3*	Fisher's alpha, Simpsons, and observed richness were	PCoA and PERMANOVA	MaAsLin2 analysis across the different timepoints and vaccine arms	Indonesia
				Malawi	186 (355)	pos = anti-RV IgA 3-fold increase from baseline	Vaccine like shedding (VP6 positive and RV3-BB like sequence result)	for Indonesia	generally higher in the neonatal vaccine reponse group		reported a healthy microbiome in individuals with a positive vaccine response	Malawi
								Please see foot note 4*
								for Malawai
	This study - repeat	V3V4	Rotarix	India	307 (1145)	IgA ≥20IU/ml and IgA<20**	1) PCR NSP2 Ct<40	not reported	Shannon index lower in seroconverted vaccine group	PERMANOVA was correlated with seroconversion	no clear differences in taxonomic composition according	India
	Parker and Iturriza-Gómara			Malawi	107 (283)	pos = anti-RV IgA 4-fold increase	2*) PCR NSP2 + VP6		but not for schedding	no differences for shedding	to oral rotavirus response	Malawi
	(2021) 1						Ct <40 + Ct<35
	Parker and Grassly	V4	Rotarix	India	169	four-fold increase in anti-VP6 IgA concentration	The test for shedding was VP6-specific real-time RT-pCR 4 and 7 days after the 6-week dose		no significant differences in alpha diversity were seen for seroconversion. Before dose 1, richness was significantly higher in rotavirus shedders than non-shedders	no significant differences in microbiota diversity	no significant differences in microbiota diversity	India
	(2018) 2					or detection of antibodies at ≥20 U/ml in previously seronegative infants
	Harris and de Vos	HITChip	Rotarix	Ghana	78	IgA ≥20IU/ml and IgA<20**	not reported	not reported	Shannon index did not differ between RVV responders	no reported	Bacteroides and Prevotella correlated with no RVV response	Ghana
	(2017) 3	microarray							and non-responders		Streptococcus bovis correlated with RVV response
	Harris and de Vos	HITChip	Rotarix	Pakistan	20	IgA ≥20IU/ml and IgA<20**	not reported	not reported	not reported	not reported	Rv1 response corrected with a higher abundance of bacteria	Pakistan
	(2018) 4	microarray									belonging to Clostridicum cluster XI and Proteobacteria, including
											bacteria related to Serratia and Escherichia coli
	Robertson and Manges	shotgun	Rotarix together	Zimbabwe	158	IgA ≥20IU/ml and IgA<20**	not reported	not reported	Shannon index and observed richness did not differ	no meaningfull differnces observed between	no meaningfull differnces observed. Bacteroides thetaiotaomicron	Zimbabwe
	(2021) 5	metagenomics	with OPV						betwen RVV responders and non-responders	RVV responders and non-responders	was the only taxa associated with anti IgA titre
	Fix and Becker-Dreps	V4	RotaTeq RV5	Nicaragua	50	IgA ≥20IU/ml and IgA<20**	not reported	not reported	Shannon index and observed richness did not differ	no differences with PCoA and PERMANOVA	no clear differences in taxonomic composition according	Nicaragua
	(2020) 6					pos = anti-RV IgA 4-fold increase			betwen RVV responders and non-responders	between RVV responders and non-responders	to oral rotavirus response
	Li Ang and Gueimonde	PCR-DEGGE	RotaTeq	Spain	3	Not tested	not tested	not reported	Chao1 Shannon and Simpson	Spearman correlation distances and PCoA	no changes between before and after RVV administration	Spain
	(2014) 7								no alpha diversity differences	negligble vaccination effect
	Garcia-Lopez and Moya	V1V2	RotaTeq	Spain	12	Not tested	not tested	not reported	Chao1, Shannon,	Unifrac distance was not different between	Analysed children between 12 and 15 months of age after 3 doses	Spain
	(2012) 8	Pyrosequencing							no alpha diversity differences	vaccinated and unvaccinated groups	of RV5 at 2, 4, and 6 months. No differences with healthy children
	RVV = rota virus vaccine
	OPV = oral polio vaccine
	conc = concentration
	** RVV response was defined as an IgA of ≥20 IU/ml following RVV vaccination in an infant with a pre-vaccination IgA<20
	2*) = In the original Parker et al study, they only used a NSP2 realtime PCR cutoff of Ct<40
	In the repeated analysis done by our group, we included both shedding outcome, first by using only the original Parker's cut of for NSP2 and then by using the combined NSP2 + VP6 cutoff
	3* = definition of Vaccine take we used for Indonesia
	Vaccine take, which is defined as at least a threefold increase in serum anti-rotavirus IgA or Serum Neutralizing Antibody from baseline to post Investigational product dosing, or detectable RV3 excretion in stools any day from day three to day seven following administration of Investigational product.
	4* = defination of Vaccine take we used for Malawi
	Vaccine take defined as at least a threefold increase in serum anti-rotavirus immunoglobulin A (IgA) from baseline to post investigational Product dosing, or detectable RV3 shedding in stools (by ELISA or PCR) any day from day 3 to 5 following administration of Investigational product.
	First autor and last author are shown in the table
	1 Parker, E.P.K., et al. Impact of maternal antibodies and microbiota development on the immunogenicity of oral rotavirus vaccine in African, Indian, and European infants. Nat Commun 12, 7288 (2021).
	2 Parker, E.P.K., et al. Influence of the intestinal microbiota on the immunogenicity of oral rotavirus vaccine given to infants in south India, Vaccine 36(2):262-272 (2018)
	3 Harris, V.C., et al. Significant Correlation Between the Infant Gut Microbiome and Rotavirus Vaccine Response in Rural Ghana. J Infect Dis 215, 34-41 (2017).
	4 Harris, V., et al. Rotavirus vaccine response correlates with the infant gut microbiota composition in Pakistan. Gut Microbes 9, 93-101 (2018).
	5 Robertson, R.C., et al. The fecal microbiome and rotavirus vaccine immunogenicity in rural Zimbabwean infants. Vaccine 39, 5391-5400 (2021).
	6 Fix, J., et al. Association between Gut Microbiome Composition and Rotavirus Vaccine Response among Nicaraguan Infants. Am J Trop Med Hyg 102, 213-219 (2020).
	7 Li Ang, et al. The establishment of the infant intestinal microbiome is not affected by rotavirus vaccination. Nature scientific reports 4, 7417 (2014)
	8 Garcia-Lopez et al.Gut microbiota in children vaccinated with rotavirus vaccine. Pediatric Infect Dis J 31 (12) 1300-2 (2012)
